# Supplementary material for: Combined Analysis of HLA Class II Eplet Mismatch and Tacrolimus Levels for the Prediction of De Novo Donor Specific Antibody Development in Kidney Transplant Recipients
Source: Int J Mol Sci. 2022 Jul 1;23(13):7357. doi: 10.3390/ijms23137357 (PMC9267119; doi:10.3390/ijms23137357)
Supplement: Supplementary file 1 [file ijms-23-07357-s001.zip]

Archive with 2 entries (2 files):
- ijms-1767491-supplementary/Supplementary figure.pdf
- ijms-1767491-supplementary/Supplementary table.pdf
